# Supplementary material for: Rationally Designed Novel Antimicrobial Peptides Targeting Chitin Synthase for Combating Soybean Phytophthora Blight
Source: Int J Mol Sci. 2024 Mar 20;25(6):3512. doi: 10.3390/ijms25063512 (PMC10971155; doi:10.3390/ijms25063512)
Supplement: Supplementary file 1 [file ijms-25-03512-s001.zip]

Archive with 3 entries (3 files):
- ijms-2915575-supplementary.pdf
- Video S1-N terminal.mp4
- Video S2-C terminal.mp4
